# Supplementary material for: The cell-adhesion molecule Echinoid promotes tissue survival and separately restricts tissue overgrowth
Source: Development. 2025 Aug 7;152(15):dev204572. doi: 10.1242/dev.204572 (PMC12377819; doi:10.1242/dev.204572)
Supplement: Table S1. Initial candidate list. [file develop-152-204572-TableS1.xlsx]

## Sheet: Initial Candidates
Gene abrev.	Gene name	Type	Source
ama	amalgam	IgSF	Hynes 2000, Vogel 2003
babos	babos	IgSF	Hynes 2000, Vogel 2003
bdl	borderless	IgSF	Hynes 2000, Vogel 2003
beat-Ia	beaten path Ia	IgSF	Hynes 2000, Vogel 2003
beat-Ib	beaten path Ib	IgSF	Hynes 2000, Vogel 2003
beat-Ic	beaten path Ic	IgSF	Hynes 2000, Vogel 2003
beat-IIa	beaten path IIa	IgSF	Hynes 2000, Vogel 2003
beat-IIb	beaten path IIb	IgSF	Hynes 2000, Vogel 2003
beat-IIIa	beaten path IIIa	IgSF	Vogel 2003
beat-IIIb	beaten path IIIb	IgSF	Vogel 2003
beat-IIIc	beaten path IIIc	IgSF	Vogel 2003
beat-IV	beaten path IV	IgSF	Vogel 2003
beat-Va	beaten path Va	IgSF	Vogel 2003
beat-Vb	beaten path Vb	IgSF	Vogel 2003
beat-Vc	beaten path Vc	IgSF	Vogel 2003
beat-VI	beaten path VI	IgSF	Vogel 2003
beat-VII	beaten path VII	IgSF	Vogel 2003
boi	brother of ihog	IgSF	Hynes 2000, Vogel 2003
bsg	basigin	IgSF	Vogel 2003
bt	bent	IgSF	Hynes 2000, Vogel 2003
btl	breathless	IgSF	Hynes 2000, Vogel 2003
Cad74A	Cadherin 74A	Cadherin	Hynes 2000
Cad86C	Cadherin 86C	Cadherin	Hynes 2000
Cad87A	Cadherin 87A	Cadherin	Hynes 2000
Cad88C	Cadherin 88C	Cadherin	Hynes 2000
Cad89D	Cadherin 89D	Cadherin	Hynes 2000
Cad96Ca	Cadherin 96Ca	Cadherin	Hynes 2000
Cad96Cb	Cadherin 96Cb	Cadherin	Hynes 2000
Cad99C	Cadherin 99C	Cadherin	Hynes 2000
CadN	Cadherin-N	Cadherin	Hynes 2000
CadN2	Cadherin-N2	Cadherin	Hynes 2000
Cals	Calsyntenin-1	Cadherin	Hynes 2000
CG13506	CG13506	IgSF	Hynes 2000, Vogel 2003
CG13532	CG13532	IgSF	Hynes 2000, Vogel 2003
CG13992	CG13992	IgSF	Vogel 2003
CG15312	CG15312	IgSF	Hynes 2000, Vogel 2003
CG16974	CG16974	IgSF	Hynes 2000, Vogel 2003
CG17839	CG17839	IgSF	Hynes 2000, Vogel 2003
CG31431	CG31431	IgSF	Vogel 2003
CG33543	CG33543	IgSF	Hynes 2000, Vogel 2003
CG34353	CG34353	IgSF	Vogel 2003
CG44153	CG44153	IgSF	Vogel 2003
CG45263	CG45263	IgSF	Hynes 2000, Vogel 2003
CG5597	CG5597	IgSF	Hynes 2000, Vogel 2003
CG6867	CG6867	IgSF	Hynes 2000, Vogel 2003
CG7166	CG7166	IgSF	Hynes 2000, Vogel 2003
CG7607	CG7607	IgSF	Hynes 2000, Vogel 2003
Cont	Contactin	IgSF	Hynes 2000, Vogel 2003
DIP-alpha	Dpr-interacting protein alpha	IgSF	Vogel 2003
DIP-beta	Dpr-interacting protein beta	IgSF	Hynes 2000, Vogel 2003
DIP-delta	Dpr-interacting protein delta	IgSF	Hynes 2000, Vogel 2003
DIP-epsilon	Dpr-interacting protein epsilon	IgSF	Vogel 2003
DIP-eta	Dpr-interacting protein eta	IgSF	Hynes 2000, Vogel 2003
DIP-gamma	Dpr-interacting protein gamma	IgSF	Hynes 2000, Vogel 2003
DIP-iota	Dpr-interacting protein iota	IgSF	Hynes 2000, Vogel 2003
DIP-kappa	Dpr-interacting protein kappa	IgSF	Vogel 2003
DIP-lambda	Dpr-interacting protein lambda	IgSF	Manual curation
DIP-theta	Dpr-interacting protein theta	IgSF	Hynes 2000, Vogel 2003
DIP-zeta	Dpr-interacting protein zeta	IgSF	Hynes 2000, Vogel 2003
dpr1	defective proboscis extension response 01	IgSF	Vogel 2003
dpr10	defective proboscis extension response 10	IgSF	Hynes 2000, Vogel 2003
dpr11	defective proboscis extension response 11	IgSF	Hynes 2000, Vogel 2003
dpr12	defective proboscis extension response 12	IgSF	Hynes 2000, Vogel 2003
dpr13	defective proboscis extension response 13	IgSF	Hynes 2000, Vogel 2003
dpr14	defective proboscis extension response 14	IgSF	Hynes 2000, Vogel 2003
dpr15	defective proboscis extension response 15	IgSF	Hynes 2000, Vogel 2003
dpr16	defective proboscis extension response 16	IgSF	Hynes 2000, Vogel 2003
dpr17	defective proboscis extension response 17	IgSF	Hynes 2000, Vogel 2003
dpr18	defective proboscis extension response 18	IgSF	Hynes 2000, Vogel 2003
dpr19	defective proboscis extension response 19	IgSF	Vogel 2003
dpr2	defective proboscis extension response 02	IgSF	Hynes 2000, Vogel 2003
dpr20	defective proboscis extension response 20	IgSF	Hynes 2000, Vogel 2003
dpr21	defective proboscis extension response 21	IgSF	Manual curation
dpr3	defective proboscis extension response 03	IgSF	Hynes 2000, Vogel 2003
dpr4	defective proboscis extension response 04	IgSF	Hynes 2000, Vogel 2003
dpr5	defective proboscis extension response 05	IgSF	Hynes 2000, Vogel 2003
dpr6	defective proboscis extension response 06	IgSF	Manual curation
dpr7	defective proboscis extension response 07	IgSF	Vogel 2003
dpr8	defective proboscis extension response 08	IgSF	Hynes 2000, Vogel 2003
dpr9	defective proboscis extension response 09	IgSF	Hynes 2000, Vogel 2003
ds	dachsous	Cadherin	Hynes 2000
Dscam1	Down syndrome cell adhesion molecule 1	IgSF	Hynes 2000, Vogel 2003
Dscam2	Down syndrome cell adhesion molecule 2	IgSF	Hynes 2000, Vogel 2003
Dscam3	Down syndrome cell adhesion molecule 3	IgSF	Hynes 2000, Vogel 2003
Dscam4	Down syndrome cell adhesion molecule 4	IgSF	Hynes 2000, Vogel 2003
ed	echinoid	IgSF	Hynes 2000, Vogel 2003
Eph	Eph receptor tyrosine kinase	IgSF	Hynes 2000, Vogel 2003
Fas2	Fasciclin 2	IgSF	Hynes 2000, Vogel 2003
Fas3	Fasciclin 3	IgSF	Vogel 2003
fipi	factor of interpulse interval	IgSF	Hynes 2000, Vogel 2003
fra	frazzled	IgSF	Hynes 2000, Vogel 2003
fred	friend of echinoid	IgSF	Hynes 2000, Vogel 2003
ft	fat	Cadherin	Hynes 2003
hbs	hibris	IgSF	Hynes 2000, Vogel 2003
hig	hikaru genki	IgSF	Hynes 2000, Vogel 2003
htl	heartless	IgSF	Hynes 2000, Vogel 2003
ihog	interference hedgehog	IgSF	Hynes 2000, Vogel 2003
Imp-L2	Ecdysone-inducible gene L2	IgSF	Hynes 2000, Vogel 2003
kek1	kekkon-1	IgSF	Hynes 2000, Vogel 2003
kek2	kekkon-2	IgSF	Hynes 2000, Vogel 2003
kek3	kekkon-3	IgSF	Hynes 2000, Vogel 2003
kek4	kekkon4	IgSF	Hynes 2000, Vogel 2003
kek5	kekkon5	IgSF	Hynes 2000, Vogel 2003
kek6	kekkon 6	IgSF	Vogel 2003
kirre	kin of irre	IgSF	Hynes 2000, Vogel 2003
klg	klingon	IgSF	Hynes 2000, Vogel 2003
Kug	kugelei	Cadherin	Hynes 2000
Lac	Lachesin	IgSF	Hynes 2000, Vogel 2003
Lar	Leukocyte-antigen-related-like	IgSF	Vogel 2003
lbk	lambik	IgSF	Vogel 2003
MnM	myomesin and myosin binding protein	IgSF	Hynes 2000, Vogel 2003
nepl6	Neprilysin-like 6	IgSF	Hynes 2000
nkt	noktochor	IgSF	Hynes 2000, Vogel 2003
nolo	no long nerve cord	IgSF	Hynes 2000, Vogel 2005
Nrg	Neuroglian	IgSF	Hynes 2000, Vogel 2003
nrm	neuromusculin	IgSF	Hynes 2000, Vogel 2003
otk	off-track	IgSF	Hynes 2000, Vogel 2003
otk2	off-track2	IgSF	Hynes 2000, Vogel 2003
plum	plum	IgSF	Hynes 2000, Vogel 2003
ppk12	pickpocket 12	IgSF	Vogel 2003
ppn	papilin	IgSF	Vogel 2003
Ptp69D	Protein tyrosine phosphatase 69D	IgSF	Hynes 2000, Vogel 2003
Pvr	PDGF- and VEGF-receptor related	IgSF	Hynes 2000, Vogel 2003
Pxn	Peroxidasin	IgSF	Hynes 2000, Vogel 2003
Remo	Remoulade	IgSF	Vogel 2003
Ret	Ret oncogene	Cadherin	Manual curation
robo1	roundabout 1	IgSF	Hynes 2000, Vogel 2003
robo2	roundabout 2	IgSF	Hynes 2000, Vogel 2003
robo3	roundabout 3	IgSF	Hynes 2000, Vogel 2003
rst	roughest	IgSF	Hynes 2000, Vogel 2003
sdk	sidekick	IgSF	Hynes 2000, Vogel 2003
Sema2a	Semaphorin 2a	IgSF	Vogel 2003
shg	shotgun	Cadherin	Hynes 2000
side	sidestep	IgSF	Hynes 2000, Vogel 2003
side-II	sidestep II	IgSF	Hynes 2000, Vogel 2003
side-III	sidestep III	IgSF	Hynes 2000, Vogel 2003
side-IV	sidestep IV	IgSF	Hynes 2000, Vogel 2003
side-V	sidestep V	IgSF	Hynes 2000, Vogel 2003
side-VI	sidestep VI	IgSF	Vogel 2003
side-VII	sidestep VII	IgSF	Hynes 2000, Vogel 2003
side-VIII	sidestep VIII	IgSF	Hynes 2000, Vogel 2003
sls	sallismus	IgSF	Hynes 2000, Vogel 2003
sns	sticks and stones	IgSF	Hynes 2000, Vogel 2003
stan	starry night	Cadherin	Hynes 2000
Strn-Mlck	Stretchin-Mlck	IgSF	Hynes 2000, Vogel 2003
tei	teiresias	IgSF	Hynes 2000, Vogel 2003
trol	terribly reduced optic lobes	IgSF	Vogel 2003
tutl	turtle	IgSF	Hynes 2000, Vogel 2003
unc-5	unc-5	IgSF	Hynes 2000, Vogel 2003
Unc-89	Unc-89	IgSF	Hynes 2000, Vogel 2003
vn	vein	IgSF	Hynes 2000, Vogel 2003
wrapper	wrapper	IgSF	Hynes 2000, Vogel 2003
zormin	zormin	IgSF	Hynes 2000, Vogel 2003
