# Supplementary material for: The cell-adhesion molecule Echinoid promotes tissue survival and separately restricts tissue overgrowth
Source: Development. 2025 Aug 7;152(15):dev204572. doi: 10.1242/dev.204572 (PMC12377819; doi:10.1242/dev.204572)
Supplement: Table S2. Genes excluded from screen. [file develop-152-204572-TableS2.xlsx]

## Sheet: Excluded
Gene abrev.	Gene name	Criteria for exclusion
ppk12	pickpocket 12	Known to not be adhesion molecule (ENaC subunit); Incorrectly classified as IgSF?
btl	breathless	Known to not be adhesion molecule (RTK)
htl	heartless	Known to not be adhesion molecule (RTK)
Ret	Ret oncogene	Known to not be adhesion molecule (RTK)
bt	bent	Known to not be adhesion molecule (sarcomere component)
sls	sallismus	Known to not be adhesion molecule (sarcomere component)
Strn-Mlck	Stretchin-Mlck	Known to not be adhesion molecule (sarcomere component)
Unc-89	Unc-89	Known to not be adhesion molecule (sarcomere component)
zormin	zormin	Known to not be adhesion molecule (sarcomere component)
Sema2a	Semaphorin 2a	Known to not be adhesion molecule (secreted)
beat-Ia	beaten path Ia	No expression RNAseq detected in wing disc
beat-Ib	beaten path Ib	No expression RNAseq detected in wing disc
beat-Ic	beaten path Ic	No expression RNAseq detected in wing disc
Cad88C	Cadherin 88C	No expression RNAseq detected in wing disc
Cad89D	Cadherin 89D	No expression RNAseq detected in wing disc
CadN	Cadherin-N	No expression RNAseq detected in wing disc
CadN2	Cadherin-N2	No expression RNAseq detected in wing disc
CG13532	CG13532	No expression RNAseq detected in wing disc
CG17839	CG17839	No expression RNAseq detected in wing disc
CG31431	CG31431	No expression RNAseq detected in wing disc
CG6867	CG6867	No expression RNAseq detected in wing disc
DIP-beta	Dpr-interacting protein beta	No expression RNAseq detected in wing disc
DIP-delta	Dpr-interacting protein delta	No expression RNAseq detected in wing disc
DIP-eta	Dpr-interacting protein eta	No expression RNAseq detected in wing disc
DIP-gamma	Dpr-interacting protein gamma	No expression RNAseq detected in wing disc
DIP-iota	Dpr-interacting protein iota	No expression RNAseq detected in wing disc
DIP-theta	Dpr-interacting protein theta	No expression RNAseq detected in wing disc
DIP-zeta	Dpr-interacting protein zeta	No expression RNAseq detected in wing disc
dpr10	defective proboscis extension response 10	No expression RNAseq detected in wing disc
dpr11	defective proboscis extension response 11	No expression RNAseq detected in wing disc
dpr12	defective proboscis extension response 12	No expression RNAseq detected in wing disc
dpr13	defective proboscis extension response 13	No expression RNAseq detected in wing disc
dpr15	defective proboscis extension response 15	No expression RNAseq detected in wing disc
dpr2	defective proboscis extension response 02	No expression RNAseq detected in wing disc
dpr20	defective proboscis extension response 20	No expression RNAseq detected in wing disc
dpr3	defective proboscis extension response 03	No expression RNAseq detected in wing disc
dpr4	defective proboscis extension response 04	No expression RNAseq detected in wing disc
dpr5	defective proboscis extension response 05	No expression RNAseq detected in wing disc
dpr8	defective proboscis extension response 08	No expression RNAseq detected in wing disc
Dscam2	Down syndrome cell adhesion molecule 2	No expression RNAseq detected in wing disc
Dscam3	Down syndrome cell adhesion molecule 3	No expression RNAseq detected in wing disc
Dscam4	Down syndrome cell adhesion molecule 4	No expression RNAseq detected in wing disc
fipi	factor of interpulse interval	No expression RNAseq detected in wing disc
kek3	kekkon-3	No expression RNAseq detected in wing disc
kek4	kekkon4	No expression RNAseq detected in wing disc
klg	klingon	No expression RNAseq detected in wing disc
nepl6	Neprilysin-like 6	No expression RNAseq detected in wing disc; Incorrectly classified as IgSF?
nolo	no long nerve cord	No expression RNAseq detected in wing disc
robo3	roundabout 3	No expression RNAseq detected in wing disc
side-II	sidestep II	No expression RNAseq detected in wing disc
side-III	sidestep III	No expression RNAseq detected in wing disc
side-VI	sidestep VI	No expression RNAseq detected in wing disc
side-VIII	sidestep VIII	No expression RNAseq detected in wing disc
