# Supplementary material for: The cell-adhesion molecule Echinoid promotes tissue survival and separately restricts tissue overgrowth
Source: Development. 2025 Aug 7;152(15):dev204572. doi: 10.1242/dev.204572 (PMC12377819; doi:10.1242/dev.204572)
Supplement: Table S3. Results from screen. [file develop-152-204572-TableS3.xlsx]

## Sheet: Results
Gene abrev.	Gene name	Lines	Result	Notes
			(-- = not a hit)
ama	amalgam	BL 33416	Undergrowth (severe)	Screened with TIE-DYE
babos	babos	BL 36728	--
bdl	borderless	V 4806	-- see note	Some clones on the smaller side, but not convincing
beat-IIb	beaten path IIb	BL 57157	--
beat-IIIa	beaten path IIIa	BL 64526	--
beat-IIIb	beaten path IIIb	BL 56984	-- see note	Initially thought there could be a slight difference of clone density A/P compartments, but was not replicable
		V 36237	--
beat-IIIc	beaten path IIIc	BL 50941	--
beat-IV	beaten path IV	V 52413	--
beat-Va	beaten path Va	BL 60053	--
beat-Vb	beaten path Vb	V 17832	--
beat-Vc	beaten path Vc	BL 60067	Undergrowth (severe)	Few clones survive
beat-VI	beaten path VI	V 6694	--
beat-VII	beaten path VII	BL 60056	--
boi	brother of ihog	V 29592	--
bsg	basigin	BL 52110	--
		V 2789	--
Cad74A	Cadherin 74A	V 36320	--
Cad86C	Cadherin 86C	BL 53314	--
		BL 61280	--
Cad96Ca	Cadherin 96Ca	BL 55877	--	Screened with TIE-DYE
Cad99C	Cadherin 99C	BL 35037	--
CG13992	CG13992	V 2642	--
CG15312	CG15312	V 101286	--
CG16974	CG16974	BL 42590	--
CG33543	CG33543	BL 64879	--
		V 17859	--
CG34353	CG34353	V 22788	--
CG44153	CG44153	BL 33350	--	Screened with TIE-DYE
CG45263	CG45263	BL 62468	--
		V 18706	--
CG5597	CG5597	V 12875	--
CG7166	CG7166	V 27116	--
Cont	Contactin	BL 34867	Undergrowth (Severe)
DIP-alpha	Dpr-interacting protein alpha	V 17116	--
DIP-lambda	Dpr-interacting protein lambda	BL 41980	--
dpr1	defective proboscis extension response 01	V 26879	-- see note	3/6 discs had slightly low clone size/density
		V 27087	--
dpr14	defective proboscis extension response 14	V 8005	--
dpr16	defective proboscis extension response 16	V 31986	--
		V 102628	--
dpr18	defective proboscis extension response 18	V 983	--
dpr6	defective proboscis extension response 06	V 41161	--
ds	dachsous	BL 32964	Clones in pouch not elongated, round clones
Dscam1	Down syndrome cell adhesion molecule 1	BL 38945	--
ed	echinoid	V 938	Undergrowth (slight), round, smooth
		V 3087	Undergrowth (moderate), round, smooth
		V 104279	Undergrowth (severe), round, smooth
Fas2	Fasciclin 2	BL 34084	--
Fas3	Fasciclin 3	BL 77396	--	Maybe slight undergrowth, but not convincing
fra	frazzled	BL 40826	--
fred	friend of echinoid	BL 42621	--
ft	fat	BL 34970	Round clones
hig	hikaru genki	BL 42000	--
ihog	interference hedgehog	BL 64541	--
Imp-L2	Ecdysone-inducible gene L2	BL 64936	--	Screened with TIE-DYE
kek2	kekkon-2	V 4745	--
kek5	kekkon5	BL 40830	--
kirre	kin of irre	BL 64918	--
Lar	Leukocyte-antigen-related-like	BL 40938	--
lbk	lambik	BL 28903	--
MnM	myomesin and myosin binding protein	BL 65245	--
		V 43603	--
nkt	noktochor	V 43018	--
		V 43017	--
Nrg	Neuroglian	BL 37496	--
otk	off-track	BL 55869	--
otk2	off-track2	BL 55892	Clones underrepresented especially in pouch; Rounded, cyst-like clones observed in hinge	Screened with TIE-DYE
plum	plum	BL 60062	--
ppn	papilin	V 41901	--
		V 16523	--
Pvr	PDGF- and VEGF-receptor related	BL 37520	--
		V 977	--
Pxn	Peroxidasin	V 15276	--
Remo	Remolaude	BL 42497	--
robo2	roundabout 2	BL 34589	--	Screened with TIE-DYE
sdk	sidekick	BL 33412	--	Screened with TIE-DYE
shg	shotgun	BL 32904	Undergrowth (severe)
side	sidestep	BL 50642	--	Screened with TIE-DYE
		V 1283	--
side-IV	sidestep IV	V 29806	--
		V 16636	--
side-V	sidestep V	V 44997	--
side-VII	sidestep VII	V 10011	Undergrowth (small clones)
sns	sticks and stones	BL 64872	-- see note	Clones maybe slightly smaller and rounder, but not convincing
		V 877	--
stan	starry night	BL 35050	--
tei	teiresias	V 42236	--
unc-5	unc-5	V 8137	--
wrapper	wrapper	BL 29561	--	Screened with TIE-DYE
